# Supplementary material for: Comparing the linkages between carbon components and soil aggregates in vegetable fields to continuous input of different carbon sources
Source: PLoS One. 2025 Aug 8;20(8):e0323028. doi: 10.1371/journal.pone.0323028 (PMC12334046; doi:10.1371/journal.pone.0323028)
Supplement: S1 Data — (XLSX) [file pone.0323028.s001.xlsx]

## Sheet: Sheet1
PH
	CK			OF			B			BF
2019	7.3967	0.00577	b	7.4767	0.00729	ab	7.5467	0.02897	a	7.6033	0.02673	a
2020	7.36	0.06083	c	7.4767	0.01266	c	7.83	0.02	a	7.64	0.03606	b
2021	7.2633	0.05132	c	7.4567	0.02429	b	7.6733	0.04509	a	7.53	0.05568	b
2022	7.3033	0.02622	c	7.51	0.06245	b	7.7833	0.07506	a	7.6233	0.03512	b
2023	7.1833	0.03786	d	7.5467	0.03786	c	7.8967	0.07572	a	7.7	0.06557	b
alkaline hydrolysis nitrogen
	CK			OF			B			BF
2019	87.9083	5.72073	c	124.483	7.20415	a	96.25	6.33938	b	102.667	8.9916	b
2020	87.91	3.81658	c	100.94	4.33274	b	111.15	2.72626	a	96.2533	3.49086	b
2021	91.35	6.07227	c	105.583	8.60648	bc	112.17	4.73998	b	130.258	7.91379	a
2022	120.767	4.66512	c	132.8	3.09238	b	135.95	4.81699	b	149.023	4.04797	a
2023	151.1	7.77416	c	172.667	6.2916	b	186.417	5.2698	ab	190.567	4.52081	a
rapidly available phosphorus
	CK			OF			B			BF
2019	45.99	2.61595	ab	44.916	2.90737	ab	40.912	0.67741	b	52.8887	2.78325	a
2020	40.8802	2.23586	bc	38.87	2.14546	c	42.9521	1.17955	b	52.8267	1.275	a
2021	37.6547	3.75692	c	42.2664	3.16356	b	45.2855	2.0769	b	56.16	0.36373	a
2022	40.88	2.239	c	48.7033	1.48372	b	49.03	1.28399	b	59.9933	1.23662	a
2023	48.67	0.87834	c	63.5912	3.37881	a	56.3722	2.33109	b	65.68	2.88023	a
rapidly available potassium
	CK			OF			B			BF
2019	107.825	13.495	c	144.951	16.2531	b	185.47	19.2849	a	169.745	25.5447	ab
2020	135.823	5.80012	c	131.157	8.39989	c	175.473	9.96901	a	155.083	4.9274	b
2021	158.3	3.13661	c	171.54	8.61332	b	187.54	3.13661	a	183.678	2.18947	a
2022	209.413	2.41525	d	242.533	6.69935	c	260.967	7.39071	b	276.883	0.60352	a
2023	252.06	2.07217	c	310.3	2.04448	b	320.68	0.82501	ab	324.7	2.41508	a
organic carbon
	CK			OF			B			BF
2019	8.673	0.46695	c	11.8392	0.27039	a	10.6173	0.53074	b	16.5712	0.63225	a
2020	10.6165	0.88674	d	13.8	0.17286	a	12.4912	0.57865	c	16.5698	0.52509	b
2021	9.4656	1.30066	c	14.9191	0.1427	b	16.9702	0.4864	b	18.5996	0.24857	a
2022	10.846	0.43537	d	16.6961	0.23217	c	18.97	0.55227	b	22.0593	0.86628	a
2023	11.5267	0.480306	c	22.5244	0.82079	b	26.3927	0.99117	a	28.49	0.86464	a
output	CK			OF			B			BF
2019	3147.8	24.086	c	2790.45	238.578	d	3647.35	221.606	b	3941.7	203.912	a
2020	3159.33	95.5214	b	2889	80	c	3940	56	b	4043	53	a
2021	3610.35	93.5676	b	2549.31	126.966	c	3977.67	77.8495	a	3721.67	177.85	b
2022	3627.77	199.828	c	2947.02	160.968	d	4180.13	63.1927	b	4369.78	88.8691	a
2023	4232.94	145.71	b	2672.56	105.614	c	4545.58	229.255	ab	4661.06	178.838	a
SOM	OF			OF			B			BF
2019	64.9167	6.47693	c	72.8673	5.45398	a	78.0722	3.58058	b	96.8198	0.627071	a
2020	70.4771	3.86004	d	83.9645	2.55793	a	84.5277	2.2136	c	103.428	2.13193	b
2021	83.9071	1.51426	c	109.631	5.82507	b	97.1857	4.0188	b	113.232	4.96552	a
2022	0	0	d	0	0	c	0	0	b	0	0	a
2023	0	0	c	0	0	b	0	0	a	0	0	a
coacervate	＞2MM	1-2MM	0.25-1MM	＜0.25MM
CK	5.5	9.84	21.66	63
CK	9.54	15.64	21.12	53.7
CK	7.2	10.52	18.14	64.14
OF	10.86	18.58	21.4	49.16
OF	11.78	17.36	21.06	49.8
OF	12.26	18.84	18.54	50.36
B	8.08	11.6	23.6	56.72
B	8.38	10.58	24.24	56.8
B	7.44	11.12	24.84	56.6
BF	10.04	17.5	21.52	50.94
BF	13.14	15.06	21.4	50.4
BF	12.78	16.24	23.58	47.4
	R0.25
CK	37	0.37
CK	46.3	0.463
CK	35.86	0.3586
OF	50.84	0.5084
OF	50.2	0.502
OF	49.64	0.4964
B	43.28	0.4328
B	43.2	0.432
B	43.4	0.434
BF	49.06	0.4906
BF	49.6	0.496
BF	52.6	52.6
	A	AI	CPI	CPMI	MWD	GMD	R0.25	PAD	D
CK	0.15146	1.00973	1.38022	139.365	0.471725	0.263466	37	60.5638	2.42114
CK	0.184437	1.22958	1.1659	143.357	0.636012	0.278739	46.3	49.5976	1.99165
CK	0.172682	1.15122	1.23291	141.934	0.49535	0.265418	35.86	60.8549	2.32202
OF	0.165516	1.10344	1.89102	208.662	0.6911	0.378241	50.84	47.2883	1.78787
OF	0.206147	1.37431	1.57123	215.937	0.689875	0.374373	50.2	47.736	1.80262
OF	0.217592	1.45061	1.50271	217.986	0.706625	0.377957	49.64	47.9526	1.70512
B	0.208217	1.38811	1.95023	270.714	0.554	0.305032	43.28	49.8933	2.23822
B	0.201275	1.34184	2.0059	269.159	0.5488	0.302986	43.2	48.8427	2.26924
B	0.220328	1.46886	1.8615	273.428	0.5416	0.302083	43.4	45.3966	2.28635
BF	0.234451	1.56301	1.93848	302.986	0.661475	0.360644	49.06	53.8329	1.88024
BF	0.201246	1.34164	2.19758	294.836	0.68545	0.369178	49.6	54.5501	1.84843
BF	0.269032	1.79355	1.73663	311.474	0.705825	0.389828	52.6	54.2779	2.1059
	pH	water content	AN	AP	AK	＞2MM	1-2MM	0.25-1MM	＜0.25MM	MWD	GMD	R0.25	PAD	D	TOC	POC	EOC	MBC	DOC
CK	7.21	17.7529	151.8	47.9817	256.66	5.5	9.84	21.66	63	0.471725	0.263466	37	60.5638	2.42114	18.7848	2.15017	2.51297	510.861	102.085
	7.2	17.7865	150	48.3798	257.89	9.54	15.64	21.12	53.7	0.636012	0.278739	46.3	49.5976	1.99165	15.8679	2.37205	2.37099	511.871	104.488
	7.14	17.2194	151.5	49.6613	241.63	7.2	10.52	18.14	64.14	0.49535	0.265418	35.86	60.8549	2.32202	16.7798	2.21654	2.52875	503.642	107.942
OF	7.51	18.0603	171.5	60.7551	310.52	10.86	18.58	21.4	49.16	0.6911	0.378241	50.84	47.2883	1.78787	25.7368	4.58526	3.60145	513.661	137.676
	7.54	18.982	185.5	62.6888	310	11.78	17.36	21.06	49.8	0.689875	0.374373	50.2	47.736	1.80262	21.3845	4.14578	3.28595	528.919	135.09
	7.59	19.2527	161	67.3295	309.56	12.26	18.84	18.54	50.36	0.706625	0.377957	49.64	47.9526	1.70512	20.4519	3.47368	3.28595	530.614	134.534
B	7.9	20.7509	183.5	54.1807	319.98	8.08	11.6	23.6	56.72	0.554	0.305032	43.28	49.8933	2.23822	26.5427	4.10651	3.52258	492.341	122.104
	7.89	20.5566	183.25	56.1144	323.38	8.38	10.58	24.24	56.8	0.5488	0.302986	43.2	48.8427	2.26924	27.3003	4.81557	4.18513	504.01	128.836
	7.9	19.6515	192.5	58.8215	318.69	7.44	11.12	24.84	56.6	0.5416	0.302083	43.4	45.3966	2.28635	25.335	4.92818	6.01504	501.006	112.45
BF	7.77	20.849	190	67.4348	319.75	10.04	17.5	21.52	50.94	0.661475	0.360644	49.06	53.8329	1.88024	26.3828	4.23275	4.83191	574.743	142.342
	7.64	22.7269	192.2	64.9153	322.78	13.14	15.06	21.4	50.4	0.68545	0.369178	49.6	54.5501	1.84843	29.909	4.96775	5.35249	562.507	148.24
	7.69	22.7483	189.5	64.6888	331.57	12.78	16.24	23.58	47.4	0.705825	0.389828	52.6	54.2779	2.1059	29.1969	4.54039	4.84768	581.756	149.627
	The data set information has been uploaded to the public repository：https://www.scidb.cn/en
